# Supplementary material for: Echidna: integrated simulations of single-cell immune receptor repertoires and transcriptomes
Source: Bioinform Adv. 2022 Sep 2;2(1):vbac062. doi: 10.1093/bioadv/vbac062 (PMC9710610; doi:10.1093/bioadv/vbac062)
Supplement: vbac062_Supplementary_Data [file vbac062_supplementary_data.zip]

Archive with 9 entries (9 files):
- S2.tiff
- S3.tiff
- S4.tiff
- S5.tiff
- S6.tiff
- S7.tiff
- S8.tiff
- Supporting_Material_S4.pdf
- S1.tiff
